# Supplementary material for: Engagement in care among women and their infants lost to follow-up under Option B+ in eSwatini
Source: PLoS One. 2019 Oct 30;14(10):e0222959. doi: 10.1371/journal.pone.0222959 (PMC6821080; doi:10.1371/journal.pone.0222959)
Supplement: S1 Table — (XLSX) [file pone.0222959.s001.xlsx]

## Sheet: Sheet1
	Table S1. Characteristics of 10 study health facilities in Eswatini at time of study initiation
	Health facility	Setting	Hub/Spoke	Mothers-to-Mothers on-site?	Patients routinely traced	Responsible for identifying patients requiring follow-up	Frequency	Triggers follow-up	Conducts telephone tracing	Coordinates / initiates community tracing routinely	Available for / conducts community tracing in facility area*	How community tracing is assigned	Information shared back with facility by community tracers
	Family Life Association Clinic	Urban	Standalone	Yes	All HIV+ patients	M2M, EC	Daily	Missed visit	M2M, EC	No	RHM, Siphilile	n/a	n/a
	King Sobhuza II PHU	Urban	Standalone	Yes	All HIV+ patients	M2M, EC	Daily	Missed visit	M2M, EC	No	RHM, Siphilile	n/a	n/a
	Lamvelase Clinic	Rural	Baby	Yes	All HIV+ patients	M2M, EC		Missed visit	M2M, EC	Yes	RHM/CEC, community nurses, Siphilile, M2M	Assigned by catchment area	Deaths, transfers (clinic name), stopped care, infant testing and results
	Luyengo Clinic	Semiurban	Baby	Yes	All HIV+ patients	M2M, EC	Daily	Missed visit	M2M, EC	Yes	M2M, CEC, RHM	Assigned by catchment area	Deaths, transfers (clinic name), stopped care, infant testing
	MSF Matsapha	Urban	Standalone	Yes	All HIV+ patients	M2M, facility NTCP tracer	Daily	Missed visit	M2M, facility NTCP tracer	Yes	Facility NTCP tracer, Siphilile	Assigned by catchment area	Deaths, transfers (clinic name), stopped care, infant testing and results
	Mankayane PHU	Urban	Baby	Yes	All HIV+ patients	M2M	Daily	Missed visit	M2M, EC	Yes	RHM, M2M	Assigned by catchment area	Deaths, transfers (clinic name), stopped care, infant testing
	Mbikwakhe Clinic	Rural	Baby	Yes	All HIV+ patients	M2M, EC	Daily	Missed visit	M2M, EC	Yes	RHM, Siphilile	Primarily Siphilile; patients outside of catchment area traced by RHM	Deaths, transfers (clinic name), relocation, stopped care, infant testing and results
	RFM Hospital	Urban	Mother	Yes	All HIV+ patients	M2M	Daily	Missed visit	M2M, facility nurses	No	RHM, Siphilile	n/a	n/a
	Siphofaneni Clinic	Rural	Baby	Yes	All HIV+ patients	M2M, EC	Daily	Missed visit	M2M, EC	Yes	RHM, Cabrini Ministries	Primarily Cabrini Ministries; patients outside of catchment area traced by RHM	Deaths, transfers (clinic name), stopped care, infant testing
	Siteki PHU	Urban	Baby	Yes	All HIV+ patients	M2M, EC, faciility nurses	Daily	Missed visit	M2M, EC, faciility nurses	Yes	RHM, Good Shepherd Hospital (GSH)	Patients not found by RHM are assigned to GSH tracers	Deaths, transfers (clinic name), stopped care, infant testing and results
	*For facilities not routinely coordinating / initiating community tracing, parties responsible for tracing within facility catchment area, but who do not coordinate with facility, are listed.
	M2M: Mentor mothers from Mothers2Mothers (https://www.m2m.org/)
	EC: Eswatini MOH expert clients
	Cabrini Ministries: Cabrini Ministries Swaziland (http://www.cabriniministries.org/)
	CEC: Eswatini community expert clients
	RHM: Eswatini MOH rural health motivators
	NTCP: Eswatini National Tuberculosis Control Program
	Siphilile: Siphilile Maternal and Child Health (https://www.siphilile.org/index.html)
