# Supplementary material for: Engagement in care among women and their infants lost to follow-up under Option B+ in eSwatini
Source: PLoS One. 2019 Oct 30;14(10):e0222959. doi: 10.1371/journal.pone.0222959 (PMC6821080; doi:10.1371/journal.pone.0222959)
Supplement: S2 Table — (XLSX) [file pone.0222959.s002.xlsx]

## Sheet: Table S2
S2. Engagement among women by pregnancy loss and infant death, Limited to women with known outcomes in SG+ (n=194)
								preglossDOBdeath
Pregnancy loss or infant death at delivery	Woman engaged	row %	Woman not engaged	row %	Total	col %	.	Total	P
No	109	0.615819	68	0.384181	177	0.912371	231	408	p=0.22
Yes	13	0.764706	4	0.235294	17	0.0876289	9	26
Total	122	0.628866	72	0.371134	194	1	240	434
Pregnancy loss or infant death at delivery or < 6 mos after delivery	Woman engaged	row %	Woman not engaged	row %	Total	col %	.	Total
No	100	0.60241	66	0.39759	166	0.85567	230	396	p=0.06
Yes	22	0.785714	6	0.214286	28	0.14433	10	38
Total	122	0.628866	72	0.371134	194	1	240	434
										Notes
										1) Perhaps counterintuitively, higher proportions of women who had fetal loss or death of an infant were engaged in care 2) The numbers with fetal loss or infant death are quite small, and this is limited to the LTF population, so I hesitate to try to draw any interpretations from this; 3) This analysis should in theory also include the small # of infant deaths captured in SG (n<3); these infants…

## Sheet: momvsbaby outcomes
S3.a-b. Infant outcomes by mother outcomes and ascertainment of mother outcome
(a)		Baby outcome (n, % stratified by mother outcome)
Mother outcome ascertainment:	Baby not initially LTF	Engaged	Dis-engaged	Mother transfer out	Moved out of country	Pregnancy loss	Died at delivery	Died after delivery		Outcome not ascertained	Total
mother not initially LTF	n/a	75	12	1	4	21	3	3		63	182
% of infants (row %)	n/a	0.412088	0.0659341	0.00549451	0.021978	0.115385	0.0164835	0.0164835		0.346154	1
Outcome not ascertained	56	0	2	0	0	9	0	1		172	240
% of infants (row %)	0.233333	0	0.00833333	0	0	0.0375	0	0.00416667		0.716667	1
Outcome ascertained	50	68	17	14	7	17	0	11		10	194
% of infants (row %)	0.257732	0.350515	0.0876289	0.0721649	0.0360825	0.0876289	0	0.056701		0.0515464	1
Total	106	143	31	15	11	47	3	15		245	616
row %	0.172078	0.232143	0.0503247	0.0243506	0.0178571	0.0762987	0.00487013	0.0243506		0.397727	1
(b)		Baby outcome (n, % stratified by mother outcome)
Mother outcome:	Baby not initially LTF	Engaged	Dis-engaged	Mother transfer out	Moved out of country	Pregnancy loss	Died at delivery	Died after delivery		Outcome not ascertained	Total
mother not initially LTF	n/a	75	12	1	4	21	3	3		63	182
% of infants (row %)	n/a	0.412088	0.0659341	0.00549451	0.021978	0.115385	0.0164835	0.0164835		0.346154	1
% of mothers (col %)	n/a	0.524476	0.387097	0.0666667	0.363636	0.446809	1	0.2	#DIV/0!	0.257143	0.295455
Engaged (or TO)	29	41	8	14	1	13	0	9		7	122
% of infants (row %)	0.237705	0.336066	0.0655738	0.114754	0.00819672	0.106557	0	0.0737705		0.057377	1
% of mothers (col %)	0.273585	0.286713	0.258065	0.933333	0.0909091	0.276596	0	0.6	#DIV/0!	0.0285714	0.198052
Disengaged	16	27	9	0	1	2	0	1		1	57
% of infants (row %)	0.280702	0.473684	0.157895	0	0.0175439	0.0350877	0	0.0175439		0.0175439	1
% of mothers (col %)	0.150943	0.188811	0.290323	0	0.0909091	0.0425532	0	0.0666667	#DIV/0!	0.00408163	0.0925325
Moved out of country	4	0	0	0	5	2	0	0		0	11
% of infants (row %)	0.363636	0	0	0	0.454545	0.181818	0	0		0	1
% of mothers (col %)	0.0377358	0	0	0	0.454545	0.0425532	0	0	#DIV/0!	0	0.0178571
Died	1	0	0	0	0	0	0	1		2	4
% of infants (row %)	0.25	0	0	0	0	0	0	0.25		0.5	1
% of mothers (col %)	0.00943396	0	0	0	0	0	0	0.0666667	#DIV/0!	0.00816327	0.00649351
Outcome not ascertained	56	0	2	0	0	9	0	1		172	240
% of infants (row %)	0.233333	0	0.00833333	0	0	0.0375	0	0.00416667		0.716667	1
% of mothers (col %)	0.528302	0	0.0645161	0	0	0.191489	0	0.0666667	#DIV/0!	0.702041	0.38961
Total	106	143	31	15	11	47	3	15		245	616
% of infants (row %)	0.172078	0.232143	0.0503247	0.0243506	0.0178571	0.0762987	0.00487013	0.0243506		0.397727	1
% of mothers (col %)	1	1	1	1	1	1	1	1	#DIV/0!	1	1

## Sheet: Infants-Known+LTF
S5a-c. Engagmement among infants by mother LTF and/or engagement in care outcome, including all live infants with known outcomes plus infants with unknown outcomes (n=434)
(a)
Mother study outcome	Baby engaged	row %	Baby not engaged	row %	Total	col %	.	Total	P
Disengaged	27	0.658537	14	0.341463	41	0.158301	175	216	p=0.14	<---Notice that baby engagement differs modestly in this table across engaged and disengaged moms
Engaged	116	0.53211	102	0.46789	218	0.841699	70	218
Total	143	0.552124	116	0.447876	259	1	245	434		**This first table is limited to moms with known outcomes
(b)
Mother study outcome	Baby engaged	row %	Baby not engaged	row %	Total	col %	.	Total		<---This table treats an unknown outcome for the mom as disengagement; ALSO all tables on this page treat unknown outcomes for infants as disengagement. It make sense that (for LTF mom-baby pairs) a missing outcome for mom is associated with a missing outcome for the baby
Disengaged or unknown outcome	27	0.125	189	0.875	216	0.833977	175	216	p<0.001
Engaged	116	0.53211	102	0.46789	218	0.841699	70	218
Total	143	0.329493	291	0.670507	434	1	245	434
(c)
Initial LTF status of mother:	Baby engaged	row %	Baby not engaged	row %		col %	.	Total		Again….
LTF	75	0.490196	78	0.509804	153	0.590734	63	153	p<0.001	<---In this group/row, only the baby (not the mom) was LTF
Not LTF	68	0.241993	213	0.758007	281	1.08494	182	281		<---In this group/row, the mom-baby pair was LTF
Total	143	0.329493	291	0.670507	434	1	245	434
