# Supplementary material for: Engagement in care among women and their infants lost to follow-up under Option B+ in eSwatini
Source: PLoS One. 2019 Oct 30;14(10):e0222959. doi: 10.1371/journal.pone.0222959 (PMC6821080; doi:10.1371/journal.pone.0222959)
Supplement: S3 Table — (XLSX) [file pone.0222959.s003.xlsx]

## Sheet: Table S3
S3. Engagement among women by pregnancy loss and infant death, including all LTF women (n=434)
Pregnancy loss or infant death at delivery	Woman engaged	row %	Woman not engaged	row %	Total	col %			P
No	109	0.267157	299	0.732843	408	0.940092			p=0.01
Yes	13	0.5	13	0.5	26	0.0599078
Total	122	0.281106	312	0.718894	434	1
Pregnancy loss or infant death at delivery or < 6 mos after delivery	Woman engaged	row %	Woman not engaged	row %	Total	col %
No	100	0.252525	296	0.747475	396	0.912442			p<0.001
Yes	22	0.578947	16	0.421053	38	0.0875576
Total	122	0.281106	312	0.718894	434	1
										Notes
										1) Same finding - higher proportions of women who had fetal loss or death of an infant were engaged in care--though the degree of difference here (eg, if we calculated a risk ratio) is much higher, which must reflect a relationship between unascertained mom outcomes in SG+ and these infant factors (preg loss/death). See new tab mom vs. baby outcomes - this confirms. And logically it makes sense -…
