# Supplementary material for: Engagement in care among women and their infants lost to follow-up under Option B+ in eSwatini
Source: PLoS One. 2019 Oct 30;14(10):e0222959. doi: 10.1371/journal.pone.0222959 (PMC6821080; doi:10.1371/journal.pone.0222959)
Supplement: S4 Table — (XLSX) [file pone.0222959.s004.xlsx]

## Sheet: Table S4
Table S4. Infant outcomes by mother outcomes and ascertainment of mother outcome
(a)								Baby outcome (n, % stratified by mother outcome)
Mother outcome ascertainment:							Baby not initially LTF	Engaged	Dis-engaged	Mother transfer out	Moved out of country	Pregnancy loss	Died at delivery	Died after delivery		Outcome not ascertained	Total
mother not initially LTF							n/a	75	12	1	4	21	3	3		63	182
% of infants (row %)							n/a	0.412088	0.0659341	0.00549451	0.021978	0.115385	0.0164835	0.0164835		0.346154	1
Outcome not ascertained							56	0	2	0	0	9	0	1		172	240
% of infants (row %)							0.233333	0	0.00833333	0	0	0.0375	0	0.00416667		0.716667	1
Outcome ascertained							50	68	17	14	7	17	0	11		10	194
% of infants (row %)							0.257732	0.350515	0.0876289	0.0721649	0.0360825	0.0876289	0	0.056701		0.0515464	1
Total							106	143	31	15	11	47	3	15		245	616
row %							0.172078	0.232143	0.0503247	0.0243506	0.0178571	0.0762987	0.00487013	0.0243506		0.397727	1
								Baby outcome (n, % stratified by mother outcome)
Mother outcome:	Pregnancy loss or died at delivery	All other known baby outcomes	Baby outcome not ascertained	Baby not LTF	Total		Baby not initially LTF	Engaged	Dis-engaged	Mother transfer out	Moved out of country	Pregnancy loss	Died at delivery	Died after delivery		Outcome not ascertained	Total
mother not initially LTF	24	95	63				n/a	75	12	1	4	21	3	3		63	182
% of infants (row %)							n/a	0.412088	0.0659341	0.00549451	0.021978	0.115385	0.0164835	0.0164835		0.346154	1
% of mothers (col %)	0.923077	0.791667	0.346154				n/a	0.524476	0.387097	0.0666667	0.363636	0.446809	1	0.2	#DIV/0!	0.257143	0.295455
Engaged (or TO)	13	73	7	29	122		29	41	8	14	1	13	0	9		7	122
% of infants (row %)	0.106557	0.598361	0.057377	0.237705	1		0.237705	0.336066	0.0655738	0.114754	0.00819672	0.106557	0	0.0737705		0.057377	1
% of mothers (col %)	0.5	0.608333	0.0384615	0.273585	0.281106		0.273585	0.286713	0.258065	0.933333	0.0909091	0.276596	0	0.6	#DIV/0!	0.0285714	0.198052
Not engaged	4	44	3	21	72
% of infants (row %)	0.0555556	0.611111	0.0416667	0.291667	1
% of mothers (col %)	0.153846	0.366667	0.0164835	0.198113	0.165899
Outcome not ascertained	9	3	172	56	240		56	0	2	0	0	9	0	1		172	240
% of infants (row %)	0.0375	0.0125	0.716667	0.233333	1		0.233333	0	0.00833333	0	0	0.0375	0	0.00416667		0.716667	1
% of mothers (col %)	0.346154	0.025	0.945055	0.528302	0.552995		0.528302	0	0.0645161	0	0	0.191489	0	0.0666667	#DIV/0!	0.702041	0.38961
Total	26	120	182	106	434		106	143	31	15	11	47	3	15		245	616
	1	1	1	1	1		0.172078	0.232143	0.0503247	0.0243506	0.0178571	0.0762987	0.00487013	0.0243506		0.397727	1
					0.764706		1	1	1	1	1	1	1	1	#DIV/0!	1	1
					0.623932
Disengaged	2	38	1	16	57		16	27	9	0	1	2	0	1		1	57
% of infants (row %)	0.0350877	0.666667	0.0175439	0.280702			0.280702	0.473684	0.157895	0	0.0175439	0.0350877	0	0.0175439		0.0175439	1
% of mothers (col %)	0.0769231	0.316667	0.00549451	0.150943	0.131336		0.150943	0.188811	0.290323	0	0.0909091	0.0425532	0	0.0666667	#DIV/0!	0.00408163	0.0925325
Moved out of country	2	5	0	4	11		4	0	0	0	5	2	0	0		0	11
% of infants (row %)	0.181818	0.454545	0	0.363636			0.363636	0	0	0	0.454545	0.181818	0	0		0	1
% of mothers (col %)	0.0769231	0.0416667	0	0.0377358	0.0253456		0.0377358	0	0	0	0.454545	0.0425532	0	0	#DIV/0!	0	0.0178571
Died	0	1	2	1	4		1	0	0	0	0	0	0	1		2	4
% of infants (row %)	0	0.25	0.5	0.25			0.25	0	0	0	0	0	0	0.25		0.5	1
% of mothers (col %)	0	0.00833333	0.010989	0.00943396	0.00921659		0.00943396	0	0	0	0	0	0	0.0666667	#DIV/0!	0.00816327	0.00649351
