# Supplementary material for: Engagement in care among women and their infants lost to follow-up under Option B+ in eSwatini
Source: PLoS One. 2019 Oct 30;14(10):e0222959. doi: 10.1371/journal.pone.0222959 (PMC6821080; doi:10.1371/journal.pone.0222959)
Supplement: S5 Table — (XLSX) [file pone.0222959.s005.xlsx]

## Sheet: Table S5
Table S5. Engagement among infants by mother engagement in care outcome, including all live infants with known outcomes (n=189)
Mother study outcome	Baby engaged	row %	Baby not engaged	row %	Total	col %	.	Total	P
Disengaged	27	0.710526	11	0.289474	38	0.204301	175	216	p=0.34	<---This table strictly includes only moms and infants with known outcomes. I would explect to see any association most clearly here
Engaged	116	0.783784	32	0.216216	148	0.795699	70	218
Total	143	0.768817	43	0.231183	186	1	245	434
(c)
Initial LTF status of mother:	Baby engaged	row %	Baby not engaged	row %	Total	col %	.	Total
LTF	75	0.833333	15	0.166667	90	0.483871	63	153	p=0.02	<---In this group/row, the mom-baby pair was LTF
Not LTF	68	0.686869	31	0.313131	99	0.532258	182	281		<---In this group/row, only the baby (not the mom) was LTF
Total	143	0.756614	46	0.243386	189	1	245	434
