# Supplementary material for: Engagement in care among women and their infants lost to follow-up under Option B+ in eSwatini
Source: PLoS One. 2019 Oct 30;14(10):e0222959. doi: 10.1371/journal.pone.0222959 (PMC6821080; doi:10.1371/journal.pone.0222959)
Supplement: S6 Table — (XLSX) [file pone.0222959.s006.xlsx]

## Sheet: Table S5
Table S6. Engagmement among infants by mother LTF outcome, including all live infants with known outcomes (n=189)
Mother study outcome	Baby engaged	row %	Baby not engaged	row %	Total	col %	.	Total
Disengaged or unknown outcome	27	0.658537	14	0.341463	41	0.22043	175	216	p=0.10	<---A few moms whose outcomes were not found in SG+ are included here
Engaged	116	0.783784	32	0.216216	148	0.795699	70	218
Total	143	0.756614	46	0.243386	189	1	245	434
(c)
Initial LTF status of mother:	Baby engaged	row %	Baby not engaged	row %	Total	col %	.	Total
LTF	75	0.833333	15	0.166667	90	#REF!	63	153	p=0.02	<---In this group/row, the mom-baby pair was LTF
Not LTF	68	0.686869	31	0.313131	99	#REF!	182	281		<---In this group/row, only the baby (not the mom) was LTF
Total	143	0.756614	46	0.243386	189	1	245	434
