# Supplementary material for: Engagement in care among women and their infants lost to follow-up under Option B+ in eSwatini
Source: PLoS One. 2019 Oct 30;14(10):e0222959. doi: 10.1371/journal.pone.0222959 (PMC6821080; doi:10.1371/journal.pone.0222959)
Supplement: S7 Table — (XLSX) [file pone.0222959.s007.xlsx]

## Sheet: Table S6
S7. Six week infant testing by mother LTF and/or engagement in care outcome among LTF infants whose mother completed an SG+ study survey and provided relevant information (n=87)
Mother study outcome	Had 6 week test	row %	Did not have 6 week test	row %	Total	col %	.	Total	P	<---There is perhaps a difference here (33% vs. 14% did not get 6 week testing) but the numbers are small. Since this is a sub-set of infants, it can't really be incorporated into the overall findings, eg, models. We could though show this as a small table, mention only in the narrative, or include as a supplemental table
Disengaged	10	0.666667	5	0.333333	15	0.172414	194	216	p=0.07
Engaged	62	0.861111	10	0.138889	72	0.827586	129	218
Total	72	0.827586	15	0.172414	87	1	323	434
(b)
	Had 6 week test	row %	Did not have 6 week test	row %	Total	col %	.	Total
Mom disengaged or unknown outcome	10	0.666667	5	0.333333	15	0.172414	194	216
Mom engaged in care	62	0.861111	10	0.138889	72	0.827586	129	218
Total	72	0.827586	15	0.172414	87	1	323	434
Initial LTF status of mother:	Had 6 week test	row %	Did not have 6 week test	row %		col %				The fact that the results are so similar in this table makes me think that the result above may be a real pattern
Not LTF	39	0.847826	7	0.152174	46	0.528736	100	153	p=0.60
LTF	33	0.804878	8	0.195122	41	0.471264	223	281
	72	0.827586	15	0.172414	87	1	323	434
