# Supplementary material for: Engagement in care among women and their infants lost to follow-up under Option B+ in eSwatini
Source: PLoS One. 2019 Oct 30;14(10):e0222959. doi: 10.1371/journal.pone.0222959 (PMC6821080; doi:10.1371/journal.pone.0222959)
Supplement: S1 File — (XLSX) [file pone.0222959.s012.xlsx]

## Sheet: Codebook
Eswatini Option B+ study main analysis file codebook
Variable Name	Description
Sitenum	Deidentified PMTCT health facility
Siteloc	1=rural, 2=urban, 3=semi-urban
LTFcat	Initially lost to follow up: Mom and baby, mom only, baby only
Momagecat	Age category at first ANC, 1=15-24 years, 2=25-29 years, 3=30+years
GAcat	Getational age at first ANC, 0 = less than 20 weeks, 1 = 20 or more weeks
ARTatANC	Timing of maternal ART initiation, 1='First ANC visit' 2='After first ANC visit' 3='Before first ANC visit' 4='Never'
Knownpos	HIV status at first ANC: 0=New HIV+, 1=Known HIV+
PreCD4cat	CD4 count at HIV care enrollment: <350, 350-500, >500
momterminal1	Woman outcome determined in phase 1 (1=yes)
babyterminal1	Baby outcome determined in phase 1 (1=yes)
TimetotracepreART	Time (days) between HIV care enrollment and first tracing attempt
Var12	Eligible for telephone tracing: Yes: M+B, Yes: M, Yes: B, Neither
Eligible_for_community_tracing_	Eligible for community tracing: Yes: M+B, Yes: M, Yes: B, Neither
Status1mr	Mom or contact completed tracing: 1=Yes, 0=No
Status1br	Mother or contact completed baby tracing: 1=Yes, 0=No
Status2mr2	Woman completed study interview: 1=Yes, 0=No
Momcard	Woman provided patient-held ART card for abstraction in survey: 1=Yes, 0=No
Status2br2	Mother completed baby study interview: 1=Yes, 0=No
Infantcard	Woman provided infant immunization card for abstraction in survey: 1=Yes, 0=No
Baby6weekstest	Baby completed 6 week HIV test for early infant diagnosis: 1=Yes, 0=No
Allmomoutcomes	1="Engaged (or TO)" 2="Disengaged" 3="Died" 4="Moved out of the country" 5="Outcome not ascertained"
Allbabyoutcomes	1="Transfer out" 2="Disengaged" 3="Pregnancy loss" 4="Died at delivery" 5="Died after delivery" 6="Retained" 7="Moved out of country" 8="Outcome not ascertained"
momcurrentonART	Woman on ART at 6 months postpartum or time of tracing: 1=Yes, 0=No
Patient survey variables:
Variable Name	Description	Response category	Response description
A01	A01 - How much schooling have you completed?	1	None
		2	Some primary school
		3	Completed primary school
		4	Some secondary school
		5	Completed secondary school
		6	Some high school
		7	Completed high school
		8	Some tertiary education
		9	Completed tertiary education
		88	Don’t know
		99	Refusal
A02	A02 - What is the nature of your current employment?	1	Self-employed
		2	Employed full-time
		3	Employed part-time
		4	Not currently working
		88	Don’t know
		99	Refusal
A03	A03 -What is the PRIMARY source of income for your household? Select one response.	1	Self-employment
		2	Full-time employment
		3	Part-time employment
		4	Informal employment
		5	Social grant
		6	Pension
		7	Income from other household members
		8	Other type of grant - please specify.
		9	Other type of income - please specify.
		10	None
		88	Don’t know
		99	Refusal
A08	A08 - Have you ever been divorced, or are you a widow? (Multiple responses are possible.)	1	Yes, divorced
		2	Yes, widow
		3	No
		99	Refusal
A09	A09 - Are you currently in a relationship?	1	Yes
		2	No
		99	Refusal
A10	A10 - Are you currently married?	1	Yes
		2	No
		99	Refusal
A11	A11 - Are you currently living with your partner?	1	Yes
		2	No
		99	Refusal
A13	A13 - Have you disclosed your HIV status to anyone?	1	Yes
		2	No
		99	Refusal
A14A	A14 - To whom have you disclosed your HIV status? (Select all that apply.)	1	Partner
		2	Another sexual partner
		3	Mother or father
		4	Sibling
		5	Other family member
		6	Friend
		7	Have made status known publicly
		8	Other (specify below)
		99	Refusal
B01A	B01 - Did you deliver this pregnancy at home or in a facility?	1	Delivered at home
		2	Delivered at facility
		99	Refusal
B02	B02 - Have you been pregnant since then?	1	Yes
		2	No
		88	Don't know
		99	Refusal
B06A	B06 - What were the reasons you stopped attending HIV care at {(PMTCT enrollment clinic)}? ( Do not read options for explanation and select all that apply. If participant does not give a response, prompt by saying: " Was it for reasons due to: Cost? Transportation? Your need for care? How you were feeling? Family obligations? Work obligations? Stigma? The quality of care? Your medication? Or othe…
B06-1	Health reasons:	1	I am no longer pregnant; didn’t think I need to go
		2	I am no longer breastfeeding; didn’t think I need to go
		3	I am not sure I am really HIV-positive
		4	I was too tired /ill to go
		5	I was feeling fine; didn’t think I needed to go
B06-2	Location or transportation reasons:	6	Clinic located too far away/travel too long (no relocation)
		7	Relocated – clinic now too far away/travel too long
		8	Lack of transportation to clinic
		9	Transportation too costly
B06-3	Cost/Income reasons:	10	Clinic services too costly
		11	Job/employer will not allow me time away from work
B06-4	Family reasons:	12	Cannot arrange childcare while I visit clinic
		13	Family obligations
		14	Spouse/partner did not give me permission to go
		15	Friend /family member told me not to go
B06-5	Stigma/disclosure reasons:	16	Not disclosed to partner – partner may discover HIV status
		17	HIV status may be discovered by my family or others I know
B06-6	Clinic reasons:	18	Clinic does not have enough medications
		19	Staff is not nice
		20	Clinic services are not good
		21	Clinic wait time is too long
		22	Clinic does not offer services for mother and baby simultaneously
		23	Clinic doesn’t offer the services I need (e.g., food). Specify service needed: ___________
B06-7	Medication reasons:	24	I never started ART so care was not helping me
		25	The medication I received gave me side effects
		26	The medication does not work
		27	I prefer to take traditional medicines
B06-8A	Information reasons:	28	I was not given an appointment to attend the clinic
		29	I was referred to another clinic
B06-8B	Other reasons:
B06-9	Don't know or Refusal?	88	Don't know
		99	Refusal
B07A	B07 - What was or were the reasons for your relocation? (Select all that apply.)	1	Pregnancy-related: Relocated to spend my pregnancy elsewhere
		2	Delivery-related : Relocated to deliver my baby elsewhere
		3	Post-delivery-related: Relocated after my baby was delivered
		4	Employment (self or family)
		5	Other
		88	Don’t know
		99	Refusal
B07B	Other reasons:
B08	B08 - After you stopped going to {(PMTCT enrollment clinic)} did you ever start going to an HIV clinic again (any clinic)?	1	Yes
		2	No
		88	Don't know
		99	Refusal
B09	B09 - Did you start going back to HIV care before or after delivery?	1	Before
		2	After
		88	Don't know
		99	Refusal
B10	B10 - Which clinic did you go back to for HIV care?
B11A	B-11 - Approximately when did you first attend HIV care at this clinic? (If participant answers “don’t know”, probe to nearest month. If she refuses to answer, select "Refusal" .)
B11B	Date of first HIV care:
B11C	Other:	88	Don't know
		99	Refusal
B12A	B12 - How long has it been since the last time you attended the HIV clinic at {B10_clinic_name}? (Enter number of months in the space provided. If woman responds a value less than one month (e.g., 3 days, or 2 weeks), enter 01 Month.
B12B	Months
B12C	Years
B12D	Other:	88	Don't know
		99	Refusal
B13	B13 - Have you attended any other HIV clinics since last attending {B10_clinic_name}?	1	Yes
		2	No
		88	Don't know
		99	Refusal
B14B	B14B -i: At which other clinic did you receive HIV care?
B14C-1	B14C -ii: Approximately when did you first attend HIV care at this clinic? If participant answers “don’t know”, probe to nearest month.
B14C-2	Months
B14C-3	Years
B14C-4	Other:	88	Don't know
		99	Refusal
B14D-1	B14D -iii: When was the last time you attended HIV clinic visits at this clinic? If participant answers “don’t know”, probe to nearest month.
B14D-2	Months
B14D-3	Years
B14D-4	Other:	88	Don't know
		99	Refusal
B15A	B15 - What were the reasons you attended a different clinic than {(PMTCT enrollment clinic)}? Do not read options for explanation and select all that apply. If participant does not give a response, prompt by saying: Was it for reasons due to: Cost? Transportation? Your need for care? How you were feeling? Family obligations? Work obligations? Stigma? The quality of care? Your medication? Or other…
B15-1	Location or transportation reasons:	1	Clinic located closer to my home /travel more reasonable (no relocation)
		2	Relocated – clinic now closer
		3	I have transportation to this clinic
B15-2	Cost/Income reasons:	4	Clinic services more affordable
		5	Transportation more affordable
		6	Job/employer will allows me time away from work to visit this clinic
B15-3	Family reasons:	7	I can arrange childcare while I visit this clinic
		8	Friend /family member told me to go to this clinic
B15-4	Stigma/disclosure reasons:	9	Not disclosed to partner – partner less likely to discover HIV status at this clinic
		10	HIV status less likely to be discovered by my family or others I know at this clinic
B15-5	Clinic reasons:	11	Clinic has enough medications
		12	Staff are nicer
		13	Clinic services are better
		14	Clinic wait time is more reasonable
		15	Clinic offers services for mother and baby simultaneously
		16	Clinic offers the services I need (e.g., food) - Specify service needed : ___________
B15-6	Medication reasons:	17	The medication from this clinic is more effective
B15-7	Information reasons:	18	I was not given an appointment to attend the clinic
		19	I was referred to another clinic
B15-8	Other reasons:
B15-9	Don't know or Refusal?	88	Don't know
		99	Refusal
B16A	B16 - What was or were the reasons for your relocation? (Select all that apply.)	1	Pregnancy-related: Relocated to spend my pregnancy elsewhere
		2	Delivery-related : Relocated to deliver my baby elsewhere
		3	Post-delivery-related: Relocated after my baby was delivered
		4	Employment (self or family)
		5	Other
		88	Don’t know
		99	Refusal
B16B	Other:
B12_or_B14	INTERVIEWER: Did any clinic visit date from B12 or B14a-g occur in the past three months?	1	Yes
		2	No
B17A	B17 - What were the reasons that you stopped attending HIV care at any clinic? Do not read options for explanation and select all that apply. If participant does not give a response, prompt by saying: Was it for reasons due to: Cost? Transportation? Your need for care? How you were feeling? Family obligations? Work obligations? Stigma? The quality of care? Your medication? Or other reasons?
B17-1	Health reasons:	1	I am no longer breastfeeding; didn’t think I need to go
		2	I am no longer pregnant; didn’t think I need to go
		3	I am not sure I am really HIV-positive
		4	I was too tired /ill to go
		5	I was feeling fine; didn’t think I needed to go
B17-2	Location or transportation reasons:	6	Clinic located too far away/travel too long (no relocation)
		7	Relocated – clinic now too far away/travel too long
		8	Lack of transportation to clinic
B17-3	Cost/Income reasons:	9	Transportation too costly
		10	Clinic services or medicine too costly
		11	Job/employer will not allow me time away from work
B17-4	Family reasons:	12	Cannot arrange childcare while I visit clinic
		13	Family obligations
		14	Spouse/partner did not give me permission to go
		15	Friend /family member told me not to go
B17-5	Stigma/disclosure reasons:	16	Not disclosed to partner – partner may discover HIV status
		17	HIV status may be discovered by my family or others I know
B17-6	Clinic reasons:	18	Clinic does not have enough medications
		19	Staff is not nice
		20	Clinic services are not good
		21	Clinic wait time is too long
		22	Clinic does not offer services for mother and baby simultaneously
		23	Clinic doesn’t offer the services I need (e.g., food) - Specify service needed : ___________
B17-7	Medication reasons:	24	I never started ART so care was not helping me
		25	The medication I received gave me side effects
		26	The medication does not work
		27	I prefer to take traditional medicines
B17-8	Information reasons:	28	I was not given an appointment to attend the clinic
		29	I was referred to another clinic
B17-9	Other reasons:
B17-10	Don't know or Refusal?	88	Don't know
		99	Refusal
B18A	B18 - What was or were the reasons for your relocation? (Select all that apply.)	1	Pregnancy-related: Relocated to spend my pregnancy elsewhere
		2	Delivery-related : Relocated to deliver my baby elsewhere
		3	Post-delivery-related: Relocated after my baby was delivered
		4	Employment (self or family)
		5	Other
		88	Don’t know
		99	Refusal
B18B	Other reasons:
B19	B19 - Have you taken ART in the past three months?	1	Yes
		2	No
		77	Not applicable
		88	Don't know
		99	Refusal
B20	B20 - Have you taken ART in the past 30 days?	1	Yes
		2	No
		77	Not applicable
		88	Don't know
		99	Refusal
B21A	B21 - In the last 30 days, on how many days did you miss at least one dose of any of your HIV medicines?
B21B	Number of days (0 - 30):
B22	In the last 30 days, how good a job did you do at taking your HIV medicines in the way that you were supposed to?	1	Very poor
		2	Poor
		3	Fair
		4	Good
		5	Very good
		6	Excellent
		77	Not Applicable
		88	Don't know
B23A	In the last 30 days, how often did you take your HIV medicines in the way that you were supposed to?	1	Never
		2	Rarely
		3	Sometimes
		4	Usually
		5	Almost always
		6	Always
		77	Not Applicable
		88	Don’t Know
B24-A	We are now more interested in why you stopped taking ART. What were the reasons that you stopped taking ART?
B24-1	ART Medicines	1	I never started ART
		2	The clinic/provider told me I was ineligible (CD4+ too high)
		3	I do not have a private place to store the medication
		4	The clinic did not have ART stock
		5	I lost my medications
		6	My medications were stolen
		7	I finished my medications; ran out
		8	I sold my medications
B24-2	Health reasons:	9	I am no longer breastfeeding; didn’t think I need to go
		10	I am no longer pregnant; didn’t think I need to go
		11	I am not sure I am really HIV-positive
		12	I was too tired /ill to go
		13	I was feeling fine; didn’t think I needed to go
B24-3	Location or transportation reasons:	14	Clinic located too far away/travel too long (no relocation)
		15	Relocated – clinic now too far away/travel too long
		16	Lack of transportation to clinic
B24-4	Cost/Income reasons:	17	Transportation too costly
		18	Clinic services or medicine too costly
		19	Job/employer will not allow me time away from work
B24-5	Family reasons:	20	I did not want to tell my family members that I was taking ART
		21	Cannot arrange childcare while I visit clinic
		22	Family obligations
		23	Spouse/partner did not give me permission to go
		24	Friend /family member told me not to go
B24-6	Stigma/disclosure reasons:	25	Not disclosed to partner – partner may discover HIV status
		26	HIV status may be discovered by my family or others I know
B24-7	Clinic reasons:	27	Clinic does not have enough medications
		28	Staff is not nice
		29	Clinic services are not good
		30	Clinic wait time is too long
		31	Clinic does not offer services for mother and baby simultaneously
		32	Clinic doesn’t offer the services I need (e.g., food) - Specify service needed : ___________
B24-8	Medication reasons:	33	I never started ART so care was not helping me
		34	The medication I received gave me side effects
		35	The medication does not work
		36	I prefer to take traditional medicines
B24-9	Information reasons:	37	I was not given an appointment to attend the clinic
		38	I was referred to another clinic
B24-10	Other reasons:
B24-11	Don't know or Refusal?	88	Don't know
		99	Refusal
C00B	Please select infant health status:	1	Alive
		2	Infant died <6 weeks after delivery
		3	Infant died >6 weeks after delivery
		88	Don’t know
		99	Refusal
C01	Was your infant a male or female?	1	Female
		2	Male
		99	Refusal
C02	C02 - How much did your infant weight when s/he was born? (kgs)
C03A	C03 - How old was your infant when s/he died? If participant answers “don’t know”, probe to nearest month. If the participant gives the month of birth, calculate the age and enter.
C03B	Years
C03C	Months
C03D	Weeks
C03E	Other:	88	Don't know
		99	Refusal
C04	C04 - Before she/he died, did your infant attend any visits in the ‘Under-5’ clinic?	1	Yes
		2	No
		88	Don't know
		99	Refusal
C05A	C05 - What was the reason why your infant did not attend the ‘Under-5’ clinic? INTERVIEWER: Do not read options for explanation and select all that apply. If participant does not give a response, prompt by saying:Was it for reasons due to: Cost? Transportation? Your infant’s need for care? How your infant or you feeling? Family obligations? Work obligations? Stigma? The quality of care? Your infa…
C05-1	Health reasons:	1	I was too tired /ill to take my infant
		2	My infant was too tired/ill go to
		3	My infant was feeling fine; didn’t think s/he needed to go
		4	I was not breastfeeding; didn’t think I need to take him/her
		5	I was not sure I was really HIV-positive/infant was exposed
		6	My infant already received a final infection status; didn’t think I need to take him/her
		7	I did not want to know my infant’s infection status
		8	My infant has already completed all immunizations
C05-2	Location or transportation reasons:	9	Clinics were located too far away/travel too long (no relocation)
		10	Had recently relocated – clinic was now too far away
		11	Lack of transportation to clinics
C05-3	Cost/Income reasons:	12	Transportation too costly
		13	Clinic services too costly
		14	Job/employer would not allow me time away from work
		15	Could not arrange childcare while I visited a clinic
C05-4	Family reasons:	16	Family obligations
		17	I was not in charge of my infant’s care/infant did not live with me
		18	Spouse/partner did not give me permission to go/ bring the baby
		19	Friend /family member told me not to go/bring the baby
C05-5	Stigma/disclosure reasons:	20	Not disclosed to partner – partner may discover my HIV status
		21	My HIV status may be discovered by my family or others I know
		22	Not disclosed to partner – partner may discover my infant’s HIV exposure/status
		23	My infant’s HIV exposure/status may be discovered by my family or others I know
C05-6	Clinic reasons:	24	Clinic did not have enough medications
		25	Staff was not nice
		26	Clinic services were not good
		27	Clinic wait time was too long
		28	Clinic did not offer services for mother and baby simultaneously
		29	Clinic didn’t offer the services my infant/myself needs (e.g., food)
C05-7	Information reasons:	30	My infant was not given an appointment to attend the clinic
		31	I asked for my infant be referred to another clinic but s/he was not referred
C05-8	Medication reasons:	32	The medication would have given my infant side effects
		33	The medication the clinic would have given my infant did not work
		34	I preferred to give my infant traditional medicines
		35	I did not want my infant to have immunizations/immunizations do not work
C05-9	Other reasons:
C05-10	Don't know or Refusal?	88	Don't know
		99	Refusal
C06A	C06 - What was or were the reasons for your relocation? Select all that apply.	1	Related to delivery or care of baby
		2	Employment (self or family)
		3	Other
		88	Don’t know
		99	Refusal
C06B	Other reasons
C07A	C07 - How many visits did your infant attend in an ‘Under-5’ Clinic? Enter number of visits in the space provided. If woman answers “None”, enter 00
C07B	Number
C07C	Other	88	Don’t know
		99	Refusal
C08	C08 - At which clinic did your infant first receive care?
C09A	C09 - How old was your infant when s/he first received care at this clinic? If participant answers “don’t know”, try to probe to nearest month. Otherwise, select "Don't know". If the participant gives the month of birth, calculate the age and enter.
C09B	Months
C09C	Weeks
C09D	Other	88	Don’t know
		99	Refusal
C10A	C10 - How old was your infant the most recent time s/he visited the ‘Under Five’ clinic at {C08} ? If participant answers “don’t know”, try to probe to nearest month. Otherwise, select "Don't know". If the participant gives the month of birth, calculate the age and enter.
C010B	Months
C010C	Weeks
C010D	Other	88	Don’t know
		99	Refusal
C11	C11 - Did your infant attend another ‘Under-Five’ clinic during her/his first 18 months?	1	Yes
		2	No
		88	Don’t know
		99	Refusal
C12B	C12i - Which other ‘Under-5’ clinics did your infant attend during his/her first 18 months?
C12C-1	C12ii - Approximately how old was your infant when s/he first attended this ‘Under-5’ clinic? If participant answers “don’t know”, try to probe to nearest month. Otherwise, select "Don't know". If the participant gives the month of birth, calculate the age and enter.
C12C-2	Months:
C12C-3	Weeks:
C12C-4	Other	88	Don’t know
		99	Refusal
C12D-1	Approximately how old was your infant when s/he last attended this ‘Under-5’ clinic? If participant answers “don’t know”, try to probe to nearest month. Otherwise, select "Don't know". If the participant gives the month of birth, calculate the age and enter.
C12D-2	Months:
C12D-3	Weeks:
C12D-4	Other	88	Don’t know
		99	Refusal
C13A	Did your baby receive a test for HIV at [the dates specified]? Ask all
C13B	Around 6 weeks?	1	Yes
		2	No
C13C	Around 6 months?	1	Yes
		2	No
C13D	9 months or later?	1	Yes
		2	No
C13E	Unknown Date	77	Baby tested but don't know date
		88	Don't know
		99	Refusal
C14	What was the result of your infant’s most recent HIV test?	1	Reactive
		2	Non-reactive
		3	No result/never received
		4	Do not remember
		88	Don’t know
		99	Refusal
C15	Is your infant on ART?	1	Yes
		2	No
		88	Don’t know
		99	Refusal
C17	Approximately when did your infant last take ART? If participant answers “don’t know”, probe to nearest month.	1	Less than 1 day ago
		2	Less than 1 week ago
		3	Less than 1 month ago
		4	1-3 months ago
		5	More than 3 months ago
		88	Don’t know
		99	Refusal
C16A	C16 - Why does your infant not take ART? Do not read options for explanation and select all that apply. If participant does not give a response, prompt by saying: Is it for reasons due to: Cost? Transportation? Your infant’s need for care? How your infant or you feeling? Family obligations? Work obligations? Stigma? The quality of care? Your infant’s medication? Or other reasons?
C16-1	Health reasons:	1	I was too tired /ill to take my infant to the clinic
		2	My infant was too tired/ill go to the clinic
		3	My infant was feeling fine; didn’t think s/he needed to go
		4	I am no longer breastfeeding; didn’t think I need to take him/her
		5	I am not sure I am really HIV-positive/infant is exposed
		6	My infant already received a final infection status; didn’t think I need to take him/her
		7	I did not want to know my infant’s infection status
		8	My infant has already completed all immunizations
C16-3	Cost/Income reasons:	9	Medication costs too much
		10	I sold my infant’s medications
C16-4	Family reasons:	11	I am not in charge of my infant’s care/infant does not live with me
		12	Spouse/partner did not give me permission to start infant on ART
		13	Friend /family member told me not to start infant on ART
C16-5	Stigma/disclosure reasons:	14	I do not have a private place to store the medication
		15	My HIV status might be discovered
		16	My infant’s HIV status might be discovered
		17	I did not want to tell my family members that my infant is taking ART
		18	I did not want to tell my spouse that my infant is taking ART
C16-6	Clinic reasons:	19	Clinic did not have enough medications
		20	Staff was not nice
		21	Clinic services were not good
		22	Clinic wait time was too long
		23	Clinic did not offer services for mother and baby simultaneously
		24	Clinic didn’t offer the services my infant/myself needs (e.g., food) Specify service needed: ___________
C16-7	Information reasons:	25	The clinic/provider says my infant is ineligible
C16-8	Medication reasons:	26	The medication my infant received gave him/her side effects
		27	The medication does not work
		28	I prefer to give my infant traditional medicines
		29	I lost my infant’s medications
		30	My infant’s medications were stolen
		31	I finished my infant’s medications; ran out
C16-9	Other reasons:
C16-10	Don't know or Refusal?	88	Don’t know
		99	Refusal
