# Supplementary material for: Engagement in care among women and their infants lost to follow-up under Option B+ in eSwatini
Source: PLoS One. 2019 Oct 30;14(10):e0222959. doi: 10.1371/journal.pone.0222959 (PMC6821080; doi:10.1371/journal.pone.0222959)
Supplement: S2 File — (CSV) [file pone.0222959.s013.csv]

VAR12	Eligible_for_community_tracing_	LTFcat	A01	A02	C01	C02	C03a	C04	A03	A08	A09	A10	A11	A13	A14A	B01A	B02	B06_1	B06_2	B06_3	B06_4	B06_5	B06_6	B06_7	B06_8A	B06_8B	B06_9	B07A	B07B	B08	B09	B10	B11B	B11C	B12B	B12C	B12D	B13	B15_1	B15_2	B15_3	B15_4	B15_5	B15_6	B15_7	B15_8	B15_9	B16A	B16B
Yes: B	Neither	baby only	1	2
Yes: M+B	Yes: M+B	mom and baby	1	2
Yes: M+B	Yes: M+B	mom and baby	1	2
Yes: M	Neither	mom only	1	2	2			2
Yes: B	Yes: B	baby only	1	2
Yes: M+B	Neither	mom and baby	4	4	1	28-Sep-16		2	7	3	1	1	1	1	1 3	2	1		7									3		1	2	Siphocosini clinic	1/21/2014		1	0		1	2									3
Yes: M+B	Neither	mom and baby	6	2	1	6-Jul-16			2	3	1	2		1	1 3 4	2	1	3 5												1	2	Phocweni Army Clinic	5/6/2015		1	0		2					13
Yes: M+B	Neither	mom and baby	1	2
Yes: M+B	Yes: M+B	mom and baby	1	2
Yes: M+B	Yes: M+B	mom and baby	1	2
Yes: B	Yes: B	baby only	1	2
Yes: M+B	Yes: M+B	mom and baby	1	2
Yes: B	Neither	baby only	1	1					1	2	2			1	4	2	2
Yes: M	Neither	mom only	1	2
Yes: M+B	Neither	mom and baby	1	2
Yes: B	Neither	baby only	1	2
Yes: B	Neither	baby only	4	2					2	1	2			1	4	2	2
Yes: M+B	Yes: M+B	mom and baby	1	2
Yes: M	Yes: M	mom only	1	2
Yes: M	Yes: M	mom only	4	4	1	10-Aug-16			7	3	1	2	1	1	1 4	2	1		7									4		1	2	Zombodze clinic	4/4/2016		1	0		2	2									4
Yes: M	Neither	mom only	1	2	2			2
Yes: M+B	Yes: M+B	mom and baby	1	2
Yes: B	Neither	baby only	1	2
Yes: M+B	Yes: M+B	mom and baby	4	4	1	21-Sep-16			7	3	1	1	1	1	5	2	2																		1	0		2			8					Savanna nendvodza Yami ngatfusa ngaya ekhaya sekukukhashane
Yes: M	Yes: M	mom only	1	2
Yes: M	Neither	mom only	1	2
Yes: M+B	Neither	mom and baby	1	2
Neither	Neither	baby only	1	2
Yes: M	Neither	mom only	1	2
Yes: M+B	Yes: M+B	mom and baby	1	2
Yes: M+B	Yes: M+B	mom and baby	1	2
Yes: M+B	Yes: M+B	mom and baby	1	2
Yes: M+B	Yes: M+B	mom and baby	1	2
Yes: M+B	Yes: M+B	mom and baby	1	2
Yes: B	Yes: B	baby only	1	2
Yes: M	Yes: M	mom only	1	2
Yes: M+B	Yes: M+B	mom and baby	1	2
Yes: M+B	Yes: M+B	mom and baby	1	2
Yes: B	Neither	baby only	1	2
Yes: M+B	Neither	mom and baby	1	2
Yes: M+B	Yes: M+B	mom and baby	1	2
Yes: B	Yes: B	baby only	1	2
Yes: M+B	Yes: M+B	mom and baby	1	2
Yes: M+B	Neither	mom and baby	4	4	1	5-Oct-16			7	3	1	2	2	1	1 3	2	2		9											1	2	KS2 clinic	10/9/2014		1	0		2	1
Yes: M+B	Yes: M+B	mom and baby	1	2
Yes: M+B	Neither	mom and baby	4	4	2			2	8	3	1	2	1	1	1 3		1	3												2
Yes: M+B	Yes: M+B	mom and baby	1	2
Yes: M+B	Yes: M+B	mom and baby	1	2
Yes: M	Yes: M	mom only	1	2
Yes: M	Yes: M	mom only	1	2
Yes: M+B	Yes: M+B	mom and baby	1	2
Yes: M+B	Yes: M+B	mom and baby	1	2
Yes: B	Neither	baby only	1	2
Yes: M+B	Neither	mom and baby	1	2
Yes: M+B	Yes: M+B	mom and baby	6	4	1	26-Oct-16			3	3	2			1	1 3	2	1		6											1	2	New Heaven Clinic	11/3/2015		1	0		2	2									3
Yes: M	Yes: M	mom only	1	2
Yes: M+B	Yes: M+B	mom and baby	1	2
Yes: M+B	Neither	mom and baby	3	4	1	27-Sep-16			7	3	1	2	2	1	1 4		1		6											1	2	RFM hospital	3/31/2016		1	0		2	1
Yes: M+B	Yes: M+B	mom and baby	1	2
Yes: M	Yes: M	mom only	1	2
Yes: M+B	Neither	mom and baby	1	3	1	4-Aug-16			9	3	1	2		1	1	1	2		7									3		1	1	Pigs Peak Clinic	3/12/2014		1	0		1	2									3
Yes: B	Yes: B	baby only	1	2
Yes: M+B	Neither	mom and baby	1	2	1	26-Aug-16		1
Yes: M+B	Yes: M+B	mom and baby	1	2
Yes: M+B	Yes: M+B	mom and baby	4	3	2				3	3	1	2	1	1	1 5	2	2		6											2
Yes: B	Neither	baby only	1	2
Yes: M+B	Yes: M+B	mom and baby	1	2
Yes: B	Yes: B	baby only	1	2
Yes: M+B	Neither	mom and baby	4	3	2				3	3	2			2		2	2	1	7									2		2
Yes: M	Neither	mom only	7	2	1	27-Oct-16			2	3	1	2	2	1	1 3	2	2		7									3		1	2	Nhlambeni clinic	10/24/2015		1	0		2	2									3
Yes: M+B	Neither	mom and baby	1	2	2			2
Yes: B	Yes: B	baby only	2	2					2	3	1	2		1	3 4	2	2
Yes: M	Yes: M	mom only	1	2
Yes: M+B	Neither	mom and baby	1	2
Yes: M+B	Neither	mom and baby	1	2	1	8-Oct-16		1
Yes: B	Yes: B	baby only	1	2
Yes: M+B	Yes: M+B	mom and baby	1	2
Yes: M+B	Neither	mom and baby	1	2	1	27-May-14		1
Neither	Neither	mom and baby
Yes: B	Neither	baby only	1	2
Yes: M+B	Yes: M+B	mom and baby	1	2
Neither	Neither	baby only	1	2
Yes: M	Neither	mom only	4	4	1	9-Nov-16			7	3	1	2	2	1	1 3 4 5		2		7							Ngabuyela ngaze ngishintja indzawo yekuhlala		5	Ngabuyela ngaze ngishintja indzawo yekuhlala	1	2	JCI -Lavumisa clinic	8/14/2014		1	0		1	2										Ngabuyela ngishintja indzawo
Yes: B	Neither	baby only	1	2
Yes: B	Yes: B	baby only	1	2
Yes: M+B	Yes: M+B	mom and baby	1	2
Yes: B	Neither	baby only	1	2
Neither	Neither	baby only	2	2
Yes: M+B	Yes: M+B	mom and baby	1	2
Yes: M+B	Yes: M+B	mom and baby	1	4	1	18-Oct-16			6	3	1	2	1	1	1 3	2	1				13									1	2	Mahwalala Red cross clinic	9/7/2016		1	0		2	2										Sengihlala nesingani sami
Yes: M+B	Neither	mom and baby	1	2	1	21-Oct-16		1
Yes: M+B	Yes: M+B	mom and baby	4	2	1	3-Dec-16			2	3	1	2	2	1	1	1	1				13									1	1	Lobamba clinic	12/17/2016	88	1	0		2	2									99
Yes: M+B	Neither	mom and baby	1	2	1	17-Oct-16		1
Yes: B	Neither	baby only	1	2
Yes: M+B	Yes: M+B	mom and baby	1	2
Yes: M+B	Neither	mom and baby	4	4	2				3	3	1	2	2	1	3 6	2	2	3 5												2
Yes: M+B	Neither	mom and baby	2	3	1	28-Jul-16			3	3	1	2		1	1 3	2	1																		1	0		2								Bengite kudla manje nganconota kungasawanatsi lamaphilisi
Yes: M+B	Neither	mom and baby	1	2	1	4-Oct-16		1
Yes: B	Yes: B	baby only	1	2
Yes: M+B	Neither	mom and baby	1	2
Yes: M+B	Neither	mom and baby	1	2
Yes: M+B	Neither	mom and baby	1	2
Yes: B	Yes: B	baby only	1	2
Yes: B	Yes: B	baby only	1	2
Yes: M+B	Neither	mom and baby	1	2	1	30-Sep-16		1
Yes: M+B	Yes: M+B	mom and baby	4	4	1	8-Sep-16			7	3	1	2	2	1	1 5		1									Make wawalahla emaphilisi Ami angafuni ngiwanatse				1	2	Gege Clinic	3/14/2016		0	1		1	1
Yes: M	Yes: M	mom and baby	1	2
Yes: B	Neither	baby only	4	4					6	3	1	2	2	1	2	2	2
Yes: M+B	Yes: M+B	mom and baby	1	2
Yes: M+B	Yes: M+B	mom and baby	1	2
Yes: B	Neither	baby only	7	3					3	3	1	2		1	1 3	2	2
Yes: M+B	Yes: M+B	mom and baby	1	2
Yes: M+B	Yes: M+B	mom and baby	1	2
Yes: M+B	Neither	mom and baby	7	2	1	9-Sep-16			2	3	1	1	1	1	1 4	2	2		7									3		1	1	RFM hospital	7/29/2014		0	1		1	2									3
Yes: M+B	Neither	mom and baby	1	2
Yes: M+B	Neither	mom and baby	1	2	2			2
Yes: M	Yes: M	mom only	1	2
Yes: M+B	Yes: M+B	mom and baby	1	2
Yes: M+B	Neither	mom and baby	2	2	1	21-Jul-14			2	3	1	2	1	2		2	2																		0	0		1	2									1
Yes: M+B	Yes: M+B	mom and baby	3	4	1	25-Nov-16			7	3	1	2	1	1	1 3	1	1		6											1	1	Mbikwakhe clinic	6/18/2014		1	0		2	1
Yes: M	Yes: M	mom only	1	2
Yes: M+B	Neither	mom and baby	1	2
Yes: M+B	Neither	mom and baby	1	2
Yes: B	Yes: B	baby only	1	2
Yes: M+B	Yes: M+B	mom and baby	1	2
Yes: B	Neither	baby only	1	2
Yes: B	Neither	baby only	1	2
Yes: M+B	Neither	mom and baby	1	2	2			2
Yes: M+B	Neither	mom and baby	1	2	1	7-Dec-16		1
Yes: B	Neither	baby only	1	2
Yes: B	Yes: B	baby only	1	2
Yes: M+B	Yes: M+B	mom and baby	2	4	1	5-Sep-16		1	8	3	1	2	2	1	1 4	2	1	4												1	2	Mbikwakhe clinic	6/8/2016		1	0		2		5
Yes: M+B	Neither	mom and baby	2	3	2				3	2	1	2	1	2		2	2	3 5												2
Yes: B	Neither	baby only	1	2
Yes: M+B	Yes: M+B	mom and baby	1	2
Yes: M+B	Yes: M+B	mom and baby	1	2
Yes: M+B	Neither	mom and baby	1	2
Yes: B	Neither	baby only	4	4					4	3	1	2	2	1	4	2	1
Yes: M+B	Yes: M+B	mom and baby	1	2
Yes: M+B	Neither	mom and baby	1	2
Yes: B	Neither	baby only	1	2
Yes: M+B	Yes: M+B	mom and baby	1	2
Yes: B	Neither	baby only	1	2
Yes: B	Yes: B	baby only	1	2
Yes: M+B	Yes: M+B	mom and baby	1	2
Yes: B	Yes: B	baby only	9	4					8	3	2			2		2	1
Yes: M+B	Yes: M+B	mom and baby	1	2
Yes: M+B	Yes: M+B	mom and baby	2	2
Yes: B	Neither	baby only	1	2
Yes: M	Neither	mom only	1	2	2			2
Yes: M	Neither	mom only	1	2
Yes: M	Neither	mom only	1	2
Yes: M+B	Neither	mom and baby	2	2
Neither	Neither	mom and baby	2	2
Yes: M+B	Neither	mom and baby	2	2
Neither	Neither	baby only	1	2
Yes: M+B	Yes: M+B	mom and baby	1	2
Neither	Neither	mom only	2	2
Yes: M+B	Neither	mom and baby	2	2	1	15-Jan-14		1
Yes: M+B	Neither	mom and baby	2	4	1	27-Oct-16			10	3	1	2		1	1 4	2	1		7									4		1	1	RFM Hospital	1/16/2014		1	0		2	1
Yes: M+B	Neither	mom and baby	1	2
Neither	Neither	mom only	1	2
Neither	Neither	baby only	1	2
Yes: M+B	Neither	mom and baby	1	2
Yes: M+B	Yes: M+B	mom and baby	1	2
Yes: B	Neither	baby only	1	2
Yes: M+B	Yes: M+B	mom and baby	1	2
Yes: M	Neither	mom and baby	2	2	999			999
Neither	Neither	baby only	1	2
Yes: M+B	Yes: M+B	mom and baby	2	2
Yes: M	Yes: M	mom only	2	2
Yes: M+B	Yes: M+B	mom and baby	2	2
Yes: M	Yes: M	mom only	1	2
Yes: M+B	Yes: M+B	mom and baby	1	2
Yes: M+B	Yes: M+B	mom and baby	2	2
Yes: M	Yes: M	mom only	1	2
Yes: M	Neither	mom and baby	2	1
Yes: M+B	Yes: M+B	mom and baby	2	2
Neither	Neither	mom and baby
Yes: M+B	Neither	mom and baby	2	2	2			2
Yes: M+B	Yes: M+B	mom and baby	6	4	2				10	3	1	2	1	1	1	2	2							25						2
Yes: M+B	Yes: M+B	mom and baby	2	2
Yes: B	Yes: B	baby only	7	4					10	3	1	2	2	1	1 3	2	2
Yes: M	Yes: M+B	mom and baby	2	2
Yes: M+B	Yes: M+B	mom and baby	2	2
Yes: M+B	Yes: M+B	mom and baby	2	2
Yes: M+B	Yes: M+B	mom and baby	1	2
Yes: M+B	Yes: M+B	mom and baby	2	2
Yes: M	Yes: M	mom and baby	1	2	1	21-Apr-16		1
Yes: M+B	Neither	mom and baby	1	2	2			1
Yes: M+B	Neither	mom and baby	2	2	1	2-Jul-14		1
Yes: M+B	Neither	mom and baby	2	2	1	14-Jul-14		1
Yes: M+B	Yes: M+B	mom and baby	2	2
Neither	Neither	baby only	1	2
Yes: M+B	Yes: M+B	mom and baby	1	2
Neither	Neither	mom and baby
Yes: M	Neither	mom only	8	2	2				2	3	1	2	2	1	3	2	2	3 4						24 25		Bengingakalungeli kunatsa ema ARVs imphilo yonkhe kani eMbikwakhe bebangiphocelela kutsi ngiwanatsa lamaphilisi nangingawanatsi basho kutsi ngeke bakhone kungisita.				2
Yes: M+B	Neither	mom and baby	4	4	2				8	3	2			1	3	2	2	3	7									4		2
Yes: M	Yes: M	mom only	1	2
Yes: M+B	Neither	mom and baby	4	4	1	4-Jan-17			7	3	2			1	4	2	2									I was sick so I preferred going to Mankayane.				1	1	Mankayane	5/12/2014		1	0		2								I was under TB at Mankayane
Yes: B	Neither	baby only	1	2
Yes: B	Yes: B	baby only	1	2
Yes: M	Yes: M	mom only	1	2
Yes: M+B	Yes: M+B	mom and baby	1	2
Yes: B	Yes: B	baby only	1	2
Yes: M+B	Neither	mom and baby	1	2	1	27-Oct-16		1
Yes: M	Neither	mom and baby	2	4	1	7-Dec-16			8	3	1	2		1	1 3		1						19							1	2	MSF clinic	2/18/2015		2	0		2					12
Yes: B	Yes: B	baby only	1	4					8	3	1	2		1	1 3	2	1
Neither	Neither	mom and baby
Yes: M+B	Yes: M+B	mom and baby	1	2
Neither	Neither	baby only	2	2
Yes: M+B	Yes: M+B	mom and baby	1	2
Yes: B	Neither	baby only	2	2					2	3	1	2		1	1 3	2	2
Yes: M+B	Neither	mom and baby	7	3	1	1-Dec-16			3	3	1	2	2	1	3 4	2	2		7										I lost my job and had to relocate to Piggs Peak	1	2	Horo clinic	6/2/2016		1	0		2	2									99
Yes: M+B	Neither	mom and baby	3	2	1	26-Jan-17			2	3	1	1	1	1	1 3		1																		1	0		1	2										Ngatfusa ngaya eSouth Africa ngangasakhoni kubuya eSwatini
Yes: M	Yes: M	mom only	1	2
Yes: M+B	Neither	mom and baby	2	4	2				7	3	1	1	1	1	3	2	2		7										I got married n changed location thus it was very far to go back at Luyengo	1	1	LaMvelase clinic	6/2/2014		0	2		1	2									99
Neither	Neither	mom only
Yes: M	Yes: M	mom only	3	2	2				2	3	1	2	2	1	5	2	2		7									4		2
Yes: M+B	Neither	mom and baby	1	2
Yes: M+B	Neither	mom and baby	4	4	1	30-Jan-17			7	3	1	2	1	2			1																		1	0		2	2									3
Yes: M+B	Neither	mom and baby	1	2
Yes: M+B	Yes: M+B	mom and baby	4	4	1	10-Mar-16			4	3	1	1	1	2		2	1					16								1	2	Siteki PHU	12/31/2015		0	1		2	2			9						3
Yes: B	Neither	baby only	1	2
Yes: M+B	Yes: M+B	mom and baby	1	2
Yes: M+B	Neither	mom and baby	4	4	1	22-Nov-16			4	3	1	1	1	1	1 3	2	2																		2	0		1					11			My tablets were not in stock therefore I preferred to go to Mankayane
Yes: M+B	Yes: M+B	mom and baby	1	2
Yes: M	Neither	mom only	2	4	1	9-Jan-17			7	3	1	1	1	1	1 3 4	2	2		9											1	1	Nsingweni clinic	11/17/2014		1	0		1	1
Yes: M	Yes: M	mom and baby	1	2
Yes: M	Yes: M	mom and baby	2	2
Yes: M+B	Yes: M+B	mom and baby	1	2
Yes: B	Yes: B	mom and baby	1	2
Yes: M+B	Neither	mom and baby	1	2
Yes: B	Yes: B	baby only	2	2
Neither	Neither	mom and baby
Yes: M	Neither	mom only	1	2	1	23-Sep-14		2
Yes: M	Yes: M	mom and baby	1	2
Neither	Neither	mom and baby
Yes: M+B	Yes: M+B	mom and baby	4	4					10	3	1	1	1	1	1 3	2	2		9	10										1	2	Luyengo Clinic	12/5/2014		1	0		2		4 5
Yes: M+B	Neither	mom and baby	2	2	1	9-Sep-16		1
Yes: B	Neither	baby only	2	4					10	3	1	1	1	1	1 3	1	2
Yes: M+B	Yes: M+B	mom and baby	1	2
Yes: B	Yes: B	baby only	1	2
Yes: B	Yes: B	baby only	1	2
Neither	Neither	mom and baby
Yes: B	Yes: B	baby only	1	2
Yes: B	Neither	mom and baby	1	2
Yes: M+B	Yes: M+B	mom and baby	1	2
Neither	Neither	mom and baby
Yes: B	Neither	baby only	8	2					2	3	1	1	2	1	1 3 5	2	2
Yes: B	Neither	baby only	4	1					1	3	1	2	2	1	1 3 4	2	2
Yes: M+B	Yes: M+B	mom and baby	1	2
Yes: M+B	Yes: M+B	mom and baby	1	2
Yes: B	Neither	baby only	1	2
Yes: B	Neither	baby only	7	2					2	3	1	1	1	1	1	2	2
Yes: B	Neither	baby only	6	4					10	3	1	1	1	1	3	2	1
Yes: M+B	Neither	mom and baby	4	1	1	15-May-14		1	1	3	1	2	2	1	3	1	2									Patient doent like going to hospital				1	2	Manzini clinic	8/1/2015		0	1		2
Yes: M	Neither	mom only	1	2
Yes: B	Neither	baby only	3	4					10	3	1	2	2	1	1 4	2	2
Yes: B	Neither	baby only	6	2					2	3	1	2		1	3 5	2	2
Yes: B	Neither	baby only	5	2					2	3	1	1		1	1	2	2
Yes: B	Neither	baby only	2	4					10	3	1	2	2	1	1	2	1
Yes: B	Neither	baby only	4	4					10	3	1	2	2	1	1	2	2
Yes: M+B	Yes: M+B	mom and baby	1	2
Yes: B	Yes: B	baby only	1	2
Yes: M	Neither	mom only	1	2	2			2
Yes: M	Neither	mom only	1	2	1	5-Jul-14		1
Yes: M	Neither	mom only	4	4	2				10	3	1	2	2	1	1	2	2									Client not ready for ART				2
Yes: M+B	Neither	mom and baby	1	2	1	28-Jul-16		1
Yes: B	Yes: B	baby only	1	2
Yes: B	Neither	baby only	6	1					1	3	2			1	3 4	2	2
Yes: M+B	Yes: M+B	mom and baby	1	2
Yes: M	Neither	mom only	2	4	1	10-Jul-14			10	3	1	1	2	1	1 4 5	2	2									I was only going there for anc visits not for art				1	1	Lamvelase AHF	6/19/2013		1	0		2								Because I was only going to RFM for anc visits only
Yes: M+B	Yes: M+B	mom and baby	1	2
Yes: M+B	Yes: M+B	mom and baby	1	2
Yes: M+B	Neither	mom and baby	2	2
Yes: B	Yes: B	baby only	1	2
Yes: B	Yes: B	baby only	1	2
Yes: B	Neither	baby only	9	2					2	3	1	2		1	1 4 6	2	1
Yes: M+B	Yes: M+B	mom and baby	1	2
Yes: M+B	Neither	mom and baby	1	2	1	11-Mar-14		1
Yes: M+B	Yes: M+B	mom and baby	1	2
Yes: M+B	Yes: M+B	mom and baby	1	2	1	14-Nov-16		1
Yes: M+B	Yes: M+B	mom and baby	1	2
Yes: B	Neither	baby only	1	2
Yes: M+B	Yes: M+B	mom and baby	1	2
Yes: M+B	Neither	mom and baby	1	2	2			2
Yes: M+B	Yes: M+B	mom and baby	1	2
Yes: M	Neither	mom only	7	2	1	29-Nov-16			2	3	1	2		1	1	2	2																		11	0		2								Patient has never attended any other Clinic
Yes: M	Yes: M	mom only	1	2
Yes: B	Yes: B	baby only	1	2
Yes: M+B	Yes: M+B	mom and baby	1	2
Yes: M+B	Neither	mom and baby	1	2	1	29-Apr-14		1
Yes: M+B	Neither	mom and baby	7	4	1	19-Sep-16			10	3	1	2		1	1 3 4 5		2		7									1		1	1	MSF Clinic	5/1/2014		1	0		2	2									1
Yes: M+B	Yes: M+B	mom and baby	3	1	2				1	3	1	2		1	3	2	2	1	7			16						3		2
Yes: B	Neither	mom and baby	1	2
Yes: M	Neither	mom only	1	2	1	21-Oct-14		2
Yes: B	Neither	mom and baby	2	1					1	3	1	2	1	1	3		1
Yes: M+B	Yes: M+B	mom and baby	1	2
Yes: M+B	Neither	mom and baby	2	4	1	1-May-16			10	3	1	2	2	1	1 4	2	1		7									3		2
Yes: M+B	Yes: M+B	mom and baby	1	2
Yes: B	Neither	mom and baby	1	2	1	2-May-14		1
Yes: M+B	Neither	mom and baby	1	2	2			2
Yes: B	Neither	baby only	2	2					2	3	1	2		1	1 3	2	2
Yes: B	Neither	baby only	1	4					10	2	1	2	2	1	4	2	2
Yes: M	Yes: M	mom only	1	2
Yes: M+B	Yes: M+B	mom and baby	1	2
Yes: B	Yes: B	baby only	1	2
Yes: B	Yes: B	baby only	1	2
Yes: B	Neither	baby only	3	2					2	3	1	1	1	1	1	2	2
Yes: M+B	Neither	mom and baby	7	4	2				10	3	1	2		2		2	2		6 8 9											2
Yes: M+B	Yes: M+B	mom and baby	1	2
Yes: M+B	Neither	mom and baby	3	4	2				10	3	1	1		1	1	2	2		9											2
Yes: B	Neither	baby only	6	2					2	3	2			1	3 5	2	2
Yes: M+B	Neither	mom and baby	1	2	1	26-May-14		1
Yes: M	Yes: M	mom only	1	2
Yes: M+B	Neither	mom and baby	1	2	999			999
Yes: B	Yes: B	baby only	6	4					10	3	1	1	1	1	1	2	1
Yes: B	Yes: B	baby only	1	2
Yes: B	Neither	baby only	5	2					2	1	2			1	3 4	2	2
Yes: M	Neither	mom only	1	2	999			999
Yes: B	Neither	baby only	6	4					10	3	1	2	2	1	8	2	2
Yes: M+B	Yes: M+B	mom and baby	1	2
Yes: M+B	Yes: M+B	mom and baby	1	2
Yes: M+B	Neither	mom and baby	1	2	1	16-Aug-16		1
Yes: B	Neither	baby only	2	1					1	3	1	1	1	1	1		1
Yes: B	Neither	baby only	6	1					1	3	1	1	1	1	1 6	2	2
Yes: M+B	Yes: M+B	mom and baby	1	2
Yes: B	Yes: B	baby only	1	2
Yes: M	Neither	mom only	1	2
Yes: M+B	Neither	mom and baby	1	2	999			999
Yes: B	Neither	baby only	2	4					10	3	1	1	1	1	1	2	2
Yes: M+B	Yes: M+B	mom and baby	1	2
Yes: B	Yes: B	baby only	1	2
Yes: B	Yes: B	baby only	1	2
Yes: B	Neither	baby only	1	2
Yes: M	Yes: M	mom only	1	2
Yes: B	Neither	baby only	4	4					10	3	2			1		2	2
Yes: M	Neither	mom only	2	1	1	1-Apr-16			1	3	1	2	1	1	4	2	2		7		12							1	Family wanted me to be at home while pregnant and after birth	1	2	Lamvelase clinic in Manzini	3/1/2016		3	0		1								Was afraid because I had skipped a lot of months without coming
Yes: B	Yes: B	baby only	1	2
Yes: B	Yes: B	baby only	1	2
Yes: M	Yes: M	mom only	1	2
Yes: M	Neither	mom and baby	1	2	2			2
Yes: M+B	Neither	mom and baby	1	2
Yes: B	Neither	baby only	3	2					2	3	1	2		1	1 4	2	1
Yes: M+B	Yes: M+B	mom and baby	1	2
Yes: M+B	Neither	mom and baby	1	2	1	19-May-16		1
Yes: M+B	Yes: M+B	mom and baby	1	2
Yes: M	Neither	mom only	1	2	1	15-May-16		1
Yes: M+B	Yes: M+B	mom and baby	1	2
Yes: B	Yes: B	baby only	3	1					1	2	2			1	5	2	2
Yes: M+B	Yes: M+B	mom and baby	4	4					10	3	1	2	2	1	1 3	2	2			11										2
Yes: M	Yes: M	mom only	1	2
Neither	Neither	mom and baby	1	2
Yes: M+B	Yes: M+B	mom and baby	1	2
Yes: M	Yes: M	mom only	1	2
Yes: B	Yes: B	baby only	1	2
Yes: M	Yes: M	mom only	1	2
Yes: M+B	Yes: M+B	mom and baby	1	2
Yes: M+B	Yes: M+B	mom and baby	1	2
Yes: M+B	Neither	mom and baby	1	2
Yes: M	Neither	mom only	6	2	1	8-Aug-16			2	3	1	2	2	1	1	2	2																		2	0		2								Patient still access services at RFM
Yes: M+B	Neither	mom and baby	1	2
Yes: B	Yes: B	baby only	1	2
Yes: M	Neither	mom only	1	2
Yes: M+B	Yes: M+B	mom and baby	1	2
Yes: M+B	Neither	mom and baby	1	2
Yes: M+B	Neither	mom and baby	1	2
Yes: B	Neither	baby only	8	4					7	3	1	2	2	1	1 3	2	2
Yes: M	Yes: M	mom only	1	2
Yes: M+B	Yes: M+B	mom and baby	1	2
Yes: M	Yes: M	mom only	1	2
Yes: B	Neither	baby only	1	2
Yes: M	Yes: M	mom only	1	2
Yes: M+B	Neither	mom and baby	1	2
Yes: M+B	Yes: M+B	mom and baby	1	2
Yes: M+B	Yes: M+B	mom and baby	1	2
Yes: B	Neither	baby only	4	4					7	1 2	1	2	2	1	3	2	1
Yes: M+B	Yes: M+B	mom and baby	1	2
Yes: B	Yes: B	baby only	1	2
Yes: M	Yes: M	mom only	1	2
Yes: M+B	Yes: M+B	mom and baby	1	2
Yes: M+B	Neither	mom and baby	1	2
Yes: B	Yes: B	baby only	1	2
Yes: B	Neither	baby only	1	2
Yes: B	Yes: B	baby only	1	2
Yes: M+B	Neither	mom and baby	1	2
Yes: M+B	Neither	mom and baby	1	2
Yes: M+B	Yes: M+B	mom and baby	1	2
Yes: M+B	Yes: M+B	mom and baby	1	2
Yes: B	Neither	baby only	1	2
Yes: B	Yes: B	baby only	1	2
Yes: M	Neither	mom only	1	2
Yes: B	Yes: B	baby only	1	2
Yes: M+B	Neither	mom and baby	4	4	1	19-Aug-16		1	7	3	1	1	1	1	1 3	2	2																		1	0		2
Yes: B	Neither	baby only	1	2
Yes: B	Yes: B	baby only	1	2
Yes: B	Yes: B	baby only	1	2
Yes: M	Yes: M	mom only	1	2
Yes: M+B	Yes: M+B	mom and baby	1	2
Neither	Neither	mom only	1	2
Yes: M+B	Yes: M+B	mom and baby	1	2
Yes: B	Neither	baby only	1	2
Yes: M+B	Neither	mom and baby	1	2	1	31-Jul-14		1
Yes: M+B	Neither	mom and baby	1	2	1	12-Nov-16		1
Yes: B	Neither	baby only	1	2
Yes: M+B	Yes: M+B	mom and baby	1	2
Yes: M+B	Yes: M+B	mom and baby	1	2
Yes: M+B	Yes: M+B	mom and baby	1	2
Yes: M+B	Yes: M+B	mom and baby	1	2
Yes: B	Yes: B	baby only	7	4					10	3	1	2	2	1	3 4	2	2
Yes: M+B	Yes: M+B	mom and baby	1	2
Yes: M+B	Neither	mom and baby	2	1	2				1	3	1	2	2	1	1 4 5	2	2									Believed that God will heal me and make me HIV negative				2
Yes: M+B	Yes: M+B	mom and baby	1	2
Yes: M	Neither	mom only	1	2
Yes: M+B	Yes: M+B	mom and baby	1	2
Yes: M+B	Yes: M+B	mom and baby	1	2
Yes: M	Yes: M	mom only	1	2
Yes: M	Yes: M	mom only	1	2
Yes: M+B	Yes: M+B	mom and baby	1	2
Yes: M+B	Yes: M+B	mom and baby	1	2
Yes: B	Yes: B	baby only	1	2
Yes: M+B	Neither	mom and baby	1	2
Yes: M	Neither	mom only	1	2
Yes: B	Yes: B	baby only	1	2
Yes: B	Neither	baby only	1	2
Yes: M+B	Neither	mom and baby	1	2
Neither	Neither	mom and baby	1	2
Yes: B	Neither	baby only	5	4					7	3	1	2	2	1	5	2	2
Yes: M	Neither	mom only	1	2	1	21-Dec-16		1
Yes: M+B	Neither	mom and baby	1	2
Yes: M+B	Neither	mom and baby	1	2
Yes: M+B	Neither	mom and baby	3	1	1	9-Jan-17			1	3	1	1	1	1	1 4	2	2					17	21							1	2	Lamvelase AHF	7/17/2014		1	0		2				10	14
Yes: M+B	Yes: M+B	mom and baby	1	2
Yes: B	Neither	baby only	1	2
Yes: M+B	Yes: M+B	mom and baby	2	4	2				10	3	1	1	1	2		2	2																		0		88	2								Patient never started Art
Yes: M	Neither	mom only	1	2
Yes: M	Neither	mom only	1	2	2			2
Yes: M+B	Yes: M+B	mom and baby	1	2
Yes: M	Neither	mom only	1	2	2			2
Yes: M+B	Neither	mom and baby	1	2
Yes: M	Neither	mom only	1	2
Yes: M	Neither	mom only	4	4	1	3-Jan-17			10	3	1	1	1	1	3	2	2																		0	0		2								Client has never stopped attending
Yes: M+B	Neither	mom and baby	1	2
Yes: M+B	Neither	mom and baby	1	2
Yes: M	Yes: M	mom only	1	2
Yes: M	Neither	mom only	1	2
Yes: M+B	Neither	mom and baby	1	2
Yes: M	Neither	mom only	1	2
Yes: B	Yes: B	baby only	1	2
Yes: M+B	Neither	mom and baby	1	2
Yes: B	Neither	baby only	1	1					1	3	1	2		1	1 3 4 5	2	2
Yes: M	Neither	mom only	1	2	1	15-Oct-16		1
Yes: M+B	Yes: M+B	mom and baby	1	2
Yes: M+B	Neither	mom and baby	1	2	1	1-Dec-15		1
Yes: M+B	Yes: M+B	mom and baby	1	2
Yes: M+B	Yes: M+B	mom and baby	1	2
Yes: M+B	Neither	mom and baby	1	2	1	2-Jul-14		1
Yes: B	Neither	baby only	1	2
Yes: M+B	Neither	mom and baby	1	2
Yes: M	Neither	mom only	1	2	2			2
Yes: M	Yes: M	mom only	1	2
Yes: M+B	Yes: M+B	mom and baby	1	2
Yes: M+B	Yes: M+B	mom and baby	1	2
Yes: M+B	Neither	mom and baby	1	2	2			2
Yes: M+B	Yes: M+B	mom and baby	1	2
Yes: M+B	Yes: M+B	mom and baby	1	2
Yes: B	Neither	baby only	1	2
Yes: B	Neither	baby only	1	2
Yes: B	Neither	baby only	1	2
Yes: M+B	Neither	mom and baby	1	2
Yes: M	Yes: M	mom only	6	1	2				1	1	2			2		2	2	3								Patient got different results from 2 different clinic regarding her HIV status				2
Yes: M	Neither	mom only	1	2
Yes: B	Neither	baby only	2	2
Yes: B	Neither	baby only	1	2
Yes: M	Neither	mom only	1	2
Yes: B	Neither	baby only	1	2
Yes: M+B	Yes: M+B	mom and baby	1	2
Yes: B	Neither	baby only	1	2
Yes: M+B	Neither	mom and baby	1	2	2			2
Yes: M+B	Yes: M+B	mom and baby	1	2
Yes: B	Yes: B	baby only	1	2
Yes: M+B	Yes: M+B	mom and baby	1	2
Yes: M+B	Yes: M+B	mom and baby	1	2
Yes: M	Neither	mom only	1	2
Yes: B	Yes: B	baby only	1	2
Yes: M+B	Yes: M+B	mom and baby	1	2
Yes: B	Neither	baby only	8	3					3	3	1	2	2	1	1 3 4	2	2
Yes: B	Neither	baby only	1	2
Yes: M	Neither	mom only	1	2
Yes: M+B	Yes: M+B	mom and baby	1	2
Yes: M+B	Neither	mom and baby	1	2	1	1-Oct-16		1
Yes: M	Yes: M	mom only	1	2
Yes: B	Neither	baby only	1	2
Yes: B	Yes: B	baby only	1	2
Yes: B	Neither	baby only	1	2
Yes: M	Neither	mom only	4	4	1	20-Sep-16			7	3	1	2	2	1	1 4	2	2						21							1	2	Lamvelase AHF	12/1/2014		2	0		2					14
Yes: M+B	Yes: M+B	mom and baby	7	2	2				2	3	1	2		1	1	2	2	5												2
Yes: M	Neither	mom only	1	2
Yes: B	Neither	baby only	2	2
Yes: B	Yes: B	baby only	1	2
Yes: M+B	Neither	mom and baby	1	2	1	6-Oct-14		1
Yes: M+B	Neither	mom and baby	1	2	1	18-Aug-14		1
Yes: M	Yes: M	mom only	1	2
Yes: M+B	Neither	mom and baby	1	2
Yes: M	Yes: M	mom only	1	2
Yes: M+B	Neither	mom and baby	8	4	2				7	3	1	2		1	1 3 4	2	2		7									5	School	2
Yes: B	Yes: B	baby only	1	2
Yes: B	Neither	baby only	1	2
Yes: B	Yes: B	baby only	1	2
Neither	Neither	mom only
Yes: M+B	Yes: M+B	mom and baby	1	2
Yes: M	Neither	mom only	3	2	1	12-Oct-16			2	3	1	1		1	1 3 6		2	1	6											1	1	Simunye Clinic	8/1/2016		1	0		2
Yes: M+B	Neither	mom and baby	1	2	2			2
Yes: M	Neither	mom only	6	1	1	16-Aug-16			1	3	1	1	1	1	1	2	2		7									3		1	2	Mkhuzweni hospital	1/1/2015		2	0		1		4
Yes: M+B	Neither	mom and baby	9	2	1	2-Aug-16			2	3	1	2	2	1	4	2	1						19 20 23							1	2	Manzini municipal clinic	9/29/2014		3	0		2					13
Yes: M+B	Neither	mom and baby	4	4	2				10	3	2			1	3 4 5	1	2				14									1	1	Mkhulamini Clinic	7/1/2015		5	0		2	2			9						1
Yes: B	Neither	baby only	1	2
Yes: B	Neither	baby only	1	2
Yes: M+B	Neither	mom and baby	1	2	2			999
Neither	Neither	mom and baby	1	2
Neither	Neither	baby only	1	2
Yes: M+B	Neither	mom and baby	1	2	2			999
Yes: M+B	Neither	mom and baby	1	2
Yes: B	Neither	baby only	4	4					10	3	1	1	1	1	1	2	2
Neither	Neither	baby only	1	2
Yes: B	Yes: B	baby only	1	2
Yes: M+B	Neither	mom and baby	1	2
Neither	Neither	baby only	1	2
Yes: B	Neither	baby only	1	2
Yes: B	Neither	baby only	7	2					2	3	2			1	6	2	2
Yes: B	Neither	baby only	1	2
Yes: B	Neither	baby only	1	2
Neither	Neither	baby only	1	2
Yes: M+B	Neither	mom and baby	1	2	1	25-Jul-16		1
Yes: B	Neither	baby only	4	2					1	3	1	1		1	1 4	2	2
Neither	Neither	mom and baby			2			1
Yes: B	Yes: B	baby only	1	2
Yes: B	Neither	baby only	7	1					7	3	2			1	1 3 4 6	2	2
Neither	Neither	mom and baby
Neither	Neither	mom and baby
Neither	Neither	mom and baby
Yes: M+B	Yes: M+B	mom and baby	1	2
Yes: M+B	Yes: M+B	mom and baby	1	2
Yes: M+B	Neither	mom and baby	5	1	1	10-May-16		1	4	3	1	1	1	1	1 3 4	2	2		7									5	I was not staying at Siteki but Big Bend. So I was a visitor	1	1	Bholi Clinic	5/10/2016		1	0		2	1
Yes: M+B	Neither	mom and baby	4	4	1	12-Feb-14			7	3	1	1	1	1	1 3 4		2																		1	0		1	1
Yes: M+B	Neither	mom and baby	1	2
Yes: B	Neither	baby only	7	2					2	3	1	1	1	1	1 3 4	2	2
Yes: B	Yes: B	baby only	1	2
Yes: M+B	Yes: M+B	mom and baby	1	2	2			2
Yes: B	Neither	baby only	1	2
Yes: B	Yes: B	baby only	5	2					2	3	1	2	2	1	1 3	2	2
Yes: M+B	Yes: M+B	mom and baby	1	2
Yes: B	Neither	baby only	2	4					8	3	1	1	1	1	1 4	2	2
Yes: M	Neither	mom only	1	2
Yes: M+B	Yes: M+B	mom and baby	1	2
Neither	Neither	mom and baby
Yes: M+B	Neither	mom and baby	1	2	1	3-Jul-14		1
Yes: M+B	Yes: M+B	mom and baby	2	2
Yes: B	Neither	baby only	6	4					7	3	1	2	2	1	1 3 4 6	2	2
Yes: M	Neither	mom only	4	3	2				4	3	1	2	2	1	1	2	2							25						2
Yes: M	Neither	mom only	2	2	1	12-May-14		1
Yes: M	Yes: M	mom only	1	2
Yes: B	Neither	baby only	2	1					7	3	1	1	1	1	1 3 4	2	2
Yes: M+B	Yes: M+B	mom and baby	1	2
Yes: M+B	Yes: M+B	mom and baby	2	3	2				3	3	1	1	1	2		2	2																		0	2		2				9				I was already 7 months pregnant and I didn't want to harm my baby with the ARVS
Yes: B	Yes: B	baby only	1	2
Yes: M	Neither	mom only	1	2	2			2
Yes: B	Neither	baby only	1	2
Yes: B	Yes: B	baby only	1	2
Yes: B	Yes: B	baby only	1	2
Neither	Neither	mom only	2	2
Yes: M+B	Yes: M+B	mom and baby	1	2
Yes: M+B	Neither	mom and baby	1	2	999			1
Yes: M+B	Yes: M+B	mom and baby	2	2
Yes: M+B	Yes: M+B	mom and baby	1	2
Yes: B	Neither	baby only	1	2
Yes: M	Yes: M	mom only	1	2
Yes: M+B	Yes: M+B	mom and baby	2	4	2				9	3	1	2	2	1	1	2	2					17				Sisebenti saseSiphofaneni sacocelwa bosisi bami kutsi usola kutsi engine ligciwane leHIV ,kwangikwatisa kakhulu. Futsi make akasiye umuntfu loyivisisako lendzaba yekuba neHIV, ngadibana nenkinga yekumutjela Make.				1	2	Sinceni Clinic	3/21/2016		3	0		2				10				Be ngiyohlola iCD4 count
Yes: B	Neither	baby only	2	4					7	3	1	1	1	1	1	2	2
Yes: M+B	Neither	mom and baby	4	1	1	7-Feb-14			1	3	1	1	1	1	1	2	2		9											1	2	Cabrini Ministries Clinic	7/1/2014		1	0		1								Bengingakalungeli kucala kunatsa ema ARVs, benginconota lama CTX 900mg.
Yes: M	Yes: M	mom only	1	2
Yes: M+B	Neither	mom and baby	1	2
Yes: M+B	Neither	mom and baby	2	4	2				7	3	2			1	5 6	2	1		7			17							Singani sami besingafuni kutsi ngixale nginatse EMA ARVs, watsembisa kungicosha mangiwanatsa. Kepha ngagcine ngihambile kulesingani sami solo nginhawakacali ema ARVs.	1	2	St Phillips -Bigbend	6/1/2014		0	1		2	2			10						1
Yes: M+B	Yes: M+B	mom and baby	3	4	1	20-Jun-16		2	7	2	2			1	4 5	1	2					17								1	2	Gilgal clinic	6/20/2016		6	1		2	1
Yes: B	Neither	baby only	1	2
Yes: M+B	Neither	mom and baby	2	2	1	16-Dec-13			7	3	1	2	2	1	1 3 4	2	2		7									1	Ngesikhatsi ngitetfwele kwamele ngihambe ngiyohlala nababe wemntfwana eNgwavuma ,ngabelekela khona ngabese ngitsatsa ema ARVs eMpangeni clinic.	1	2	Mpangeni Clinic	2/13/2014		1	0		1	2										Mine solo angitsembi kutsi nginaleligciwane leHIV
Yes: M+B	Yes: M+B	mom and baby	2	3	2				3	3	2			1	3	2	2		7									4		2
Yes: M+B	Neither	mom and baby	1	2
Yes: B	Neither	baby only	4	4					7	3	1	2	2	1	3 4	2	1
Yes: M	Yes: M	mom only	1	2
Yes: M+B	Yes: M+B	mom and baby	1	2
Yes: M+B	Yes: M+B	mom and baby	1	2
Yes: M+B	Yes: M+B	mom and baby	4	4	1	8-Jun-16			7	3	1	2	1	1	1		2																		1	0		99									99
Yes: M	Neither	mom only	4	4	1	25-Mar-14			7	3	1	2	2	1	1 4	2	2	3 5	7	11				24		Ngahamba ngayosebentela Malkerns Swazi Can,ngabese ngikala sisu eLuyengo banginika emaphilisi ekunfzindzbalisa ligciwane ngaze ngayibelekela eMankayane hospital.		4		2
Yes: M	Yes: M	mom only	6	4	2				7	3	1	1	1	1	1 4	1	2																		1	0		2									99
Yes: M+B	Yes: M+B	mom and baby	1	2
Yes: M	Yes: M	mom only	2	4	1	10-Jun-16			3	3	1	1	1	1	1 4	2	2																		1	0		2									99
Yes: M+B	Yes: M+B	mom and baby	4	4	1	14-Jun-16			7	2	1	2	1	1	1	2	1		6	10										1	1	Cabrini Ministries Clinic	4/14/2014		6	1		2	2						19				Ngabese sengihlala nesingani sami kulenye indzawo
Yes: M+B	Yes: M+B	mom and baby	1	2
Neither	Neither	baby only	1	2
Yes: M+B	Yes: M+B	mom and baby	4	3	1	2-Aug-16			9	3	1	2	2	1	1 3	2	2	3 5												1	2	Gilgal Clinic	10/13/2015		1	0		2									99
Yes: B	Neither	baby only	2	2					1	3	1	1		1	1 3 5	2	2
Yes: M	Neither	mom only	1	2	2			2
Yes: M+B	Yes: M+B	mom and baby	1	2
Yes: M	Neither	mom only	2	4	2				7	3	1	2		1	1 3 4 6	1	2																		1	0		2									99
Yes: B	Yes: B	baby only	1	4					10	2	2			1	2 3	1	2
Neither	Neither	baby only	1	2
Neither	Neither	mom and baby	1	2
Yes: M+B	Yes: M+B	mom and baby	2	4	1	12-Dec-14			7	3	1	2	1	1	1	2	2		7									3		1	1	Gilgal clinic	8/1/2014		6	1		2	2									3
Yes: B	Neither	baby only	1	2
Neither	Neither	baby only	1	2
Neither	Neither	baby only	1	2
Yes: M	Neither	mom only	1	2	1	3-Jun-16		1
Neither	Neither	baby only	1	2
Yes: M	Yes: M+B	mom and baby	1	4	1	14-May-16			8	3	1	2	2	1	1 5	1	2		9											1	1	Cabrini Ministries Clinic	8/25/2011		1	0		2	1
[truncated: 91 more columns]
